# Supplementary material for: High Quantum Efficiency Rare-Earth-Doped Gd2O2S:Tb, F Scintillators for Cold Neutron Imaging
Source: Molecules. 2023 Feb 15;28(4):1815. doi: 10.3390/molecules28041815 (PMC9959274; doi:10.3390/molecules28041815)
Supplement: Supplementary file 1 [file molecules-28-01815-s001.zip]

Archive with 1 entries (1 files):
- molecules-2162921-supplementary.pdf
